# Supplementary material for: Prediction of Tacrolimus–Posaconazole Interactions in Renal Transplant Patients with Different CYP3A5 Genotypes, Based on Physiological Pharmacokinetic Models
Source: Pharmaceutics. 2026 May 22;18(6):639. doi: 10.3390/pharmaceutics18060639 (PMC13304629; doi:10.3390/pharmaceutics18060639)
Supplement: Supplementary file 1 [file pharmaceutics-18-00639-s001.zip]

Archive with 1 entries (1 files):
- pharmaceutics-4273268-supplementary.pdf
